# Supplementary material for: VisTCR: An Interactive Software for T Cell Repertoire Sequencing Data Analysis
Source: Front Genet. 2020 Jul 21;11:771. doi: 10.3389/fgene.2020.00771 (PMC7416706; doi:10.3389/fgene.2020.00771)
Supplement: TABLE S1 — TCR sequencing data analysis methods in VisTCR software. [file Table_1.XLSX]

## Sheet: Sheet1
Table S1. TCR sequencing data analysis methods in VisTCR software
Analysis Items	Categories	Brief Description
TRBV Usage	Single Sample Analysis	Analyzing the frequencies of TRBV gene segments in single TCR sequencing data.
TRBJ Usage	Single Sample Analysis	Analyzing the frequencies of TRBJ gene segments in single TCR sequencing data.
TRBV and TRBJ Usage	Single Sample Analysis	Analyzing the frequencies of TRBV-TRBJ combinations in single TCR sequencing data.
CDR3 Length distribution(nt)	Single Sample Analysis	Analyzing the length distribution of CDR3 nucleotide sequences in single TCR sequencing data.
CDR3 Length distribution(aa)	Single Sample Analysis	Analyzing the length distribution of CDR3 amino acid sequences in single TCR sequencing data.
Clonotype Frequency plots(nt)	Single Sample Analysis	Analyzing the frequency of CDR3 nucleotide sequences in single TCR sequencing data.
Clonotype Frequency plots(aa)	Single Sample Analysis	Analyzing the frequency of CDR3 amino acid sequences in single TCR sequencing data.
Convergent analysis	Single Sample Analysis	Analyzing the degeneracy of clonotype sequences, which shows the number of unique. CDR3 nucleotide sequences that have been translated into the same CDR3 amino acid sequence.
Overlapping Clonotype Frequency plots(nt)	Pairwise Samples Analysis	Analyzing the frequency of overlapping CDR3 nucleotide sequences between the selected pair of TCR sequencing datasets.
Overlapping Clonotype Frequency plots(aa)	Pairwise Samples Analysis	Analyzing the frequency of overlapping CDR3 amino acid sequences between the selected pair of TCR sequencing datasets.
Overlapping Convergent analysis	Pairwise Samples Analysis	Analyzing the degeneracy of overlapping CDR3 sequences between the selected pair of TCR sequencing datasets.
Un-overlapping Clonotype Frequency plots(nt)	Pairwise Samples Analysis	Analyzing the frequency of un-overlapping CDR3 nucleotide sequences between the selected pair of TCR sequencing datasets.
Un-overlapping Clonotype Frequency plots(aa)	Pairwise Samples Analysis	Analyzing the frequency of un-overlapping CDR3 amino acid sequences between the selected pair of TCR sequencing datasets.
Most abundant clonotypes	Multi-Samples Analysis	Analyzing the proportions of the most abundant clonotypes’ sum of reads to the overall number of reads in a combined samples.
Clonal space homeostasis	Multi-Samples Analysis	The method shows the proportional distribution of clonetypes according to their sequence frequency in grouped samples. The resulting analysis shows whether the clonotypes have expanded or contracted.
Clonotype tracking	Multi-Samples Analysis	The method shows the frequencies that specific clonotypes arise in different datasets.
Overlap analysis	Multi-Samples Analysis	Analyzing the overlap between grouped samples, which provides a heat-map matrix of the shared number of clonotypes between the grouped samples.
Similarity in groups	Multi-Samples Analysis	The method provides the average value of similarity between pairwise samples in a sample groups.
Samples similarity matrix	Multi-Samples Analysis	Analyzing similarities within each group, which defined by the average similarity between all paired samples in two related data sets.
Cluster analysis	Multi-Samples Analysis	The method shows the similarity matrix of all grouped data sets together, using several available methods for cluster analysis.
Pairwise similarity analysis	Multi-Samples Analysis	The method categorizes the similarity indices between selected sample groups, and performs statistical testing on these grouped samples. If the experimental samples are paired, a paired t-test can be performed if the user selects the paired option.
Bio-diversity index	Multi-Samples Analysis	Samples are combined according to the factors listed in the experiment design file, and used to calculate the biodiversity index.
Significant test	Multi-Samples Analysis	Performing a one-way ANOVA of the biodiversity between grouped samples
Pairwise diversity analysis	Multi-Samples Analysis	Two selected groups of samples are categorized together to perform statistical hypothesis testing.
