# Supplementary material for: VisTCR: An Interactive Software for T Cell Repertoire Sequencing Data Analysis
Source: Front Genet. 2020 Jul 21;11:771. doi: 10.3389/fgene.2020.00771 (PMC7416706; doi:10.3389/fgene.2020.00771)
Supplement: FILE S1 — Experiment design file for analyzing all 5 CD8+ samples from DRESS patient WDJ. The experiment design file is used to define the specific experimental conditions and any dependent variables or factors that can be used in TCR repertoire data analysis. [file Data_Sheet_1.CSV]

Sample_name	display_name	file_id	Subsets	Time_point	Abbreviation	Group
WanDJ01CD8	hsTCRB_WanDJ01CD8	F2019100100000034	CD8	1	WDJ	DRESS
WanDJ02CD8	hsTCRB_WanDJ02CD8	F2019100100000036	CD8	2	WDJ	DRESS
WanDJ03CD8	hsTCRB_WanDJ03CD8	F2019100100000038	CD8	3	WDJ	DRESS
WanDJ04CD8	hsTCRB_WanDJ04CD8	F2019100100000040	CD8	4	WDJ	DRESS
WanDJ05CD8	hsTCRB_WanDJ05CD8	F2019100100000042	CD8	5	WDJ	DRESS
