# Supplementary material for: VisTCR: An Interactive Software for T Cell Repertoire Sequencing Data Analysis
Source: Front Genet. 2020 Jul 21;11:771. doi: 10.3389/fgene.2020.00771 (PMC7416706; doi:10.3389/fgene.2020.00771)
Supplement: FILE S2 — Experiment design file for analyzing samples from 8 DRESS patients and 8 healthy donors. [file Data_Sheet_2.CSV]

Sample_name	display_name	file_id	Subsets	Time_point	Abbreviation	Group
LiQM01CD8	hsTCRB_LiQM01CD8	F2019100100000018	CD8	1	LQM	DRESS
PengXG01CD8	hsTCRB_PengXG01CD8	F2019100100000025	CD8	1	PXG	DRESS
WanDJ01CD8	hsTCRB_WanDJ01CD8	F2019100100000034	CD8	1	WDJ	DRESS
WangSQ01CD8	hsTCRB_WangSQ01CD8	F2019100100000045	CD8	1	WXJ	DRESS
WangXJ01CD8	hsTCRB_WangXJ01CD8	F2019100100000052	CD8	1	XRL	DRESS
XiaoRL01CD8	hsTCRB_XiaoRL01CD8	F2019100100000070	CD8	1	XRL	DRESS
YouYS01CD8	hsTCRB_YouYS01CD8	F2019100100000079	CD8	1	YYS	DRESS
ZhouHF01CD8	hsTCRB_ZhouHF01CD8	F2019100100000086	CD8	1	ZHF	DRESS
Healthy_Donor_1	Healthy_Donor_1	F2019100100000092	ALL	1	D1	Healthy
Healthy_Donor_2	Healthy_Donor_2	F2019100100000093	ALL	1	D2	Healthy
Healthy_Donor_3	Healthy_Donor_3	F2019100100000094	ALL	1	D3	Healthy
Healthy_Donor_4	Healthy_Donor_4	F2019100100000095	ALL	1	D4	Healthy
Healthy_Donor_5	Healthy_Donor_5	F2019100100000096	ALL	1	D5	Healthy
Healthy_Donor_6	Healthy_Donor_6	F2019100100000097	ALL	1	D6	Healthy
Healthy_Donor_7	Healthy_Donor_7	F2019100100000098	ALL	1	D7	Healthy
Healthy_Donor_8	Healthy_Donor_8	F2019100100000099	ALL	1	D8	Healthy
